# Supplementary material for: Simultaneous Optimization and Integration of Multiple Process Heat Cascade and Site Utility Selection for the Design of a New Generation of Sugarcane Biorefinery
Source: Entropy (Basel). 2024 Jun 8;26(6):501. doi: 10.3390/e26060501 (PMC11202769; doi:10.3390/e26060501)
Supplement: Supplementary file 1 [file entropy-26-00501-s001.zip]

Archive with 1 entries (1 files):
- entropy-2973220-supplementary.pdf
